# Supplementary material for: Novel Complexes of 3-[3-(1H-Imidazol-1-yl)propyl]-3,7-diaza-bispidines and β-Cyclodextrin as Coatings to Protect and Stimulate Sprouting Wheat Seeds
Source: Molecules. 2022 Nov 1;27(21):7406. doi: 10.3390/molecules27217406 (PMC9655490; doi:10.3390/molecules27217406)
Supplement: Supplementary file 1 [file molecules-27-07406-s001.zip]

Archive with 1 entries (1 files):
- molecules-1973704-supplementary.pdf
